# Supplementary material for: Pre-Operative MDCT Staging Predicts Mesopancreatic Fat Infiltration—A Novel Marker for Neoadjuvant Treatment?
Source: Cancers (Basel). 2021 Aug 28;13(17):4361. doi: 10.3390/cancers13174361 (PMC8430607; doi:10.3390/cancers13174361)
Supplement: Supplementary file 1 [file cancers-13-04361-s001.zip]

Archive with 1 entries (1 files):
- cancers-1359644-supplementary.pdf
